# Supplementary material for: Durvalumab-Associated Pneumonitis in Patients with Locally Advanced Non-Small Cell Lung Cancer: A Real-World Population Study
Source: Curr Oncol. 2023 Dec 9;30(12):10396–407. doi: 10.3390/curroncol30120757 (PMC10742980; doi:10.3390/curroncol30120757)
Supplement: Supplementary file 1 [file curroncol-30-00757-s001.zip]

Archive with 1 entries (1 files):
- curroncol-2689235-supplementary.pdf
